# Supplementary material for: Intra-Rater Reliability and Construct Validity of Hand-Held Dynamometry to Evaluate the Hip Adductor Squeeze Test in Elite Youth Football Players
Source: Sports (Basel). 2026 Feb 3;14(2):53. doi: 10.3390/sports14020053 (PMC12944607; doi:10.3390/sports14020053)
Supplement: Supplementary file 1 [file sports-14-00053-s001.zip]

Archive with 2 entries (1 files):
- sports-4080443-supplementary/
- sports-4080443-supplementary/sports-4080443-supplementary.pdf
